# Supplementary material for: Uncertainties in Measuring Populations Potentially Impacted by Sea Level Rise and Coastal Flooding
Source: PLoS One. 2012 Oct 24;7(10):e48191. doi: 10.1371/journal.pone.0048191 (PMC3480473; doi:10.1371/journal.pone.0048191)
Supplement: Table S1 — Country-wise low elevation coastal zone (LECZ) population estimates derived from LandScan 2008 and GRUMP (projected to 2008) datasets. Relative differences in LECZ population estimates are also reported as percentage of the total population of the LECZ countries from each of these countries as estimated by the United Nations Population Division (UNPD). (XLSX) [file pone.0048191.s001.xlsx]

## Sheet: Sheet1
Continent	Country	LandScan PAR 2008	GRUMP PAR 2008	UNPD Total 2008	Landscan PAR as % of UNPD	GRUMP PAR as % of UNPD	Difference between LandScan and GRUMP PAR as % of UNPD
AFRICA	Algeria	1.98884e+06	1.05254e+06	3.43692e+07	5.78669	3.06245	2.72425
	Angola	531038	904628	1.79152e+07	2.96417	5.0495	2.08533
	Benin	1.49332e+06	1.86686e+06	8.683e+06	17.1982	21.5002	4.302
	Cameroon	306709	580416	1.90974e+07	1.60603	3.03925	1.43322
	Cape Verde	35980.2	39562.1	503295	7.14893	7.86062	0.711696
	Comoros	145172	75962	655082	22.1609	11.5958	10.5651
	Congo	49729.1	73276	3.56175e+06	1.3962	2.0573	0.661107
	C⌠te d'Ivoire	1.63215e+06	1.46257e+06	2.07999e+07	7.84688	7.03162	0.815261
	Democratic Republic of the Congo	4685.6	22409.1	6.41652e+07	0.0073024	0.0349241	0.0276217
	Djibouti	320789	343394	846309	37.9044	40.5754	2.67099
	Egypt	2.8537e+07	3.01595e+07	8.15147e+07	35.0084	36.9988	1.99043
	Equatorial Guinea	110439	34284.7	654761	16.8671	5.23622	11.6309
	Eritrea	127296	70173.4	4.90416e+06	2.59567	1.4309	1.16478
	Gabon	93290.2	162543	1.44575e+06	6.4527	11.2428	4.79007
	Gambia	261894	595127	1.6561e+06	15.8139	35.9354	20.1215
	Ghana	687502	855479	2.31954e+07	2.96396	3.68814	0.724185
	Guinea	494615	818590	9.92356e+06	4.98425	8.24896	3.26471
	Guinea-Bissau	156269	372738	1.58087e+06	9.885	23.578	13.693
	Kenya	245680	252142	3.88103e+07	0.633027	0.649678	0.0166508
	Liberia	527342	588790	3.74572e+06	14.0785	15.719	1.64047
	Libyan Arab Jamahiriya	2.1552e+06	930352	6.29776e+06	34.2217	14.7727	19.4489
	Madagascar	1.14035e+06	885625	1.89971e+07	6.00278	4.6619	1.34088
	Mauritania	968091	946081	3.19934e+06	30.2591	29.5711	0.687938
	Mauritius	114279	81983	1.27989e+06	8.92884	6.40547	2.52336
	Mayotte	30333.7	21675.1	186984	16.2226	11.592	4.63065
	Morocco	3.17479e+06	2.03851e+06	3.17398e+07	10.0026	6.42256	3.58
	Mozambique	1.8634e+06	2.56968e+06	2.23193e+07	8.34884	11.5132	3.1644
	Namibia	64006.5	56597.1	2.13101e+06	3.00357	2.65588	0.347694
	Nigeria	6.87829e+06	1.01504e+06	1.50547e+08	4.56888	0.674237	3.89464
	RΘunion	67425.5	123687	816351	8.25938	15.1513	6.89188
	Sao Tome and Principe	72630.2	37971	159778	45.457	23.7648	21.6921
	Senegal	3.16878e+06	3.44983e+06	1.21886e+07	25.998	28.3038	2.30581
	Seychelles	15653.1	7585.97	83806.6	18.6776	9.05176	9.62588
	Sierra Leone	614860	440626	5.54084e+06	11.0969	7.95233	3.14455
	Somalia	372319	399608	8.95649e+06	4.15697	4.46166	0.304691
	South Africa	786191	424669	4.95358e+07	1.58712	0.857298	0.729821
	Sudan	383196	197918	4.10748e+07	0.932923	0.481848	0.451074
	Togo	724484	825970	6.49204e+06	11.1596	12.7228	1.56323
	Tunisia	1.74958e+06	1.48033e+06	1.0145e+07	17.2457	14.5917	2.65404
	United Republic of Tanzania	837549	782108	4.25207e+07	1.96974	1.83936	0.130386
	Western Sahara	117876	48620.7	491999	23.9585	9.88226	14.0762
AMERICAS	Anguilla	857.572	5948.75	14277	6.00667	41.6667	35.66
	Antigua and Barbuda	10788.6	18016.2	87044.2	12.3944	20.6978	8.30337
	Argentina	3.12063e+06	4.24483e+06	3.99597e+07	7.80945	10.6228	2.81331
	Aruba	7976.72	20092	104367	7.64299	19.2514	11.6084
	Bahamas	256212	265543	336305	76.1844	78.959	2.77457
	Barbados	4302.07	5772.93	255933	1.68093	2.25564	0.574708
	Belize	122414	119291	300288	40.7655	39.7256	1.03994
	Bermuda	23595.3	32948.2	64674.5	36.4831	50.9446	14.4615
	Brazil	1.2673e+07	1.20995e+07	1.9178e+08	6.60813	6.30908	0.299044
	British Virgin Islands	1350.68	8339.79	22495	6.00435	37.0739	31.0696
	Canada	1.02076e+06	953010	3.31884e+07	3.07566	2.87152	0.20414
	Cayman Islands	33610.4	47229.6	55358.6	60.714	85.3158	24.6018
	Chile	345888	263179	1.68051e+07	2.05823	1.56606	0.492168
	Colombia	2.19458e+06	1.55612e+06	4.49694e+07	4.88017	3.46039	1.41978
	Costa Rica	100600	88030	4.49756e+06	2.23677	1.95728	0.279483
	Cuba	1.06769e+06	1.31697e+06	1.12024e+07	9.53088	11.7561	2.22519
	Dominica	3963.01	2115.42	67459.9	5.87463	3.13582	2.73881
	Dominican Republic	406287	278034	9.94605e+06	4.08491	2.79542	1.28949
	Ecuador	2.63732e+06	1.88562e+06	1.33706e+07	19.7248	14.1028	5.622
	El Salvador	131360	143286	6.13654e+06	2.14062	2.33497	0.194349
	Falkland Islands (Malvinas)	365.104	350.222	2976.39	12.2667	11.7667	0.5
	French Guiana	66395.3	35198.3	218870	30.3355	16.0818	14.2537
	Greenland	19715.4	25903.8	56957.8	34.614	45.4789	10.8649
	Grenada	2104.72	3954.18	103299	2.0375	3.82788	1.79038
	Guadeloupe	106904	92104.5	460922	23.1936	19.9827	3.21092
	Guatemala	203083	170918	1.3684e+07	1.48409	1.24903	0.235056
	Guyana	567192	257453	757659	74.8611	33.98	40.8811
	Haiti	745619	545814	9.91918e+06	7.51694	5.50261	2.01433
	Honduras	459936	302398	7.31825e+06	6.28478	4.1321	2.15268
	Jamaica	363623	193297	2.70619e+06	13.4367	7.14278	6.29392
	Martinique	11327.5	23522.7	402572	2.81379	5.8431	3.02931
	Mexico	5.91178e+06	5.82517e+06	1.07885e+08	5.4797	5.39942	0.0802748
	Montserrat	223.739	256.958	5862.17	3.81667	4.38333	0.566667
	Netherlands Antilles	21267.8	17211.3	194966	10.9085	8.82786	2.0806
	Nicaragua	105647	107752	5.67281e+06	1.86235	1.89945	0.0371007
	Panama	251553	249511	3.39413e+06	7.41143	7.35125	0.0601767
	Peru	385848	443553	2.88703e+07	1.33649	1.53636	0.199875
	Puerto Rico	688795	669589	4.01202e+06	17.1683	16.6896	0.478689
	Saint Kitts and Nevis	3146.92	6951.88	50693.8	6.20769	13.7135	7.50577
	Saint Lucia	12724.4	4205.88	170350	7.46954	2.46897	5.00057
	Saint Pierre et Miquelon	408.435	3252.39	6035.99	6.76667	53.8833	47.1167
	Saint Vincent and the Grenadines	2146.44	5595.13	108769	1.97339	5.14404	3.17064
	Suriname	431938	436449	513727	84.0794	84.9574	0.878053
	Trinidad and Tobago	117182	134466	1.33348e+06	8.78772	10.0839	1.29613
	Turks and Caicos islands	14971.7	21061	30122.4	49.703	69.9182	20.2152
	United States of America	2.36458e+07	2.39647e+07	3.12012e+08	7.57849	7.68068	0.102191
	United States Virgin Islands	6633.43	22044.7	109122	6.0789	20.2018	14.1229
	Uruguay	266200	287280	3.35337e+06	7.93829	8.5669	0.628618
	Venezuela	1.97303e+06	1.50124e+06	2.80922e+07	7.02341	5.34396	1.67945
ASIA	Bahrain	336594	409298	646494	52.0646	63.3104	11.2458
	Bangladesh	6.79633e+07	7.1943e+07	1.6078e+08	42.2711	44.7464	2.47529
	Brunei Darussalam	91560.8	49572.6	391981	23.3585	12.6467	10.7118
	Cambodia	3.44054e+06	3.44103e+06	1.47149e+07	23.3814	23.3847	0.00334817
	China	1.73246e+08	1.74201e+08	1.3404e+09	12.9249	12.9962	0.0712634
	Cyprus	65316.6	63918.3	856866	7.62273	7.45955	0.163182
	Dem People's Rep of Korea	2.94399e+06	2.31507e+06	2.37528e+07	12.3943	9.74653	2.64778
	Georgia	297621	165293	4.26695e+06	6.97504	3.87381	3.10123
	China, Hong Kong SAR	607319	911107	6.97044e+06	8.71277	13.071	4.35823
	India	7.58452e+07	8.19966e+07	1.1802e+09	6.42647	6.9477	0.521225
	Indonesia	5.29796e+07	4.48719e+07	2.27567e+08	23.2809	19.7181	3.56281
	Iran (Islamic Republic of)	1.20493e+06	1.50064e+06	7.33254e+07	1.64326	2.04655	0.403287
	Iraq	3.84633e+06	3.34617e+06	2.96778e+07	12.9603	11.275	1.68529
	Israel	569242	330760	6.95414e+06	8.18566	4.75631	3.42935
	Japan	3.35917e+07	2.61356e+07	1.26937e+08	26.4634	20.5895	5.87393
	Jordan	1849.09	1206.95	6.10266e+06	0.0302998	0.0197775	0.0105222
	Kuwait	716283	818335	2.82811e+06	25.3272	28.9357	3.60849
	Lebanon	633668	439186	4.18361e+06	15.1464	10.4978	4.64867
	China, Macau SAR	137371	151956	521973	26.3177	29.1119	2.79416
	Malaysia	7.2694e+06	5.86544e+06	2.69863e+07	26.9374	21.7349	5.20253
	Maldives	8468.88	4352.7	305623	2.77102	1.4242	1.34682
	Myanmar	1.23281e+07	1.2577e+07	4.9797e+07	24.7568	25.2565	0.499671
	Oman	961905	453395	2.75157e+06	34.9583	16.4777	18.4807
	Pakistan	4.62349e+06	5.32265e+06	1.78217e+08	2.59431	2.98662	0.392313
	Philippines	1.9776e+07	1.3815e+07	9.04387e+07	21.8668	15.2755	6.59125
	Qatar	141871	331251	1.11185e+06	12.7599	29.7928	17.0329
	Republic of Korea	2.77004e+06	2.38242e+06	4.80386e+07	5.76627	4.95938	0.806891
	Saudi Arabia	3.91141e+06	2.29077e+06	2.48907e+07	15.7144	9.20331	6.51105
	Singapore	188394	678456	4.50837e+06	4.17877	15.0488	10.8701
	Sri Lanka	3.74736e+06	2.21608e+06	2.00059e+07	18.7313	11.0772	7.65414
	Syrian Arab Republic	68671.7	46347.9	2.16299e+07	0.317485	0.214277	0.103208
	Thailand	1.86845e+07	1.81656e+07	6.71729e+07	27.8155	27.0431	0.772386
	Timor-Leste	71352.8	23404.5	1.12198e+06	6.35952	2.08599	4.27353
	Turkey	3.16836e+06	2.48208e+06	7.37488e+07	4.29615	3.36559	0.930559
	United Arab Emirates	2.2938e+06	828828	3.68345e+06	62.273	22.5014	39.7716
	Viet Nam	5.1063e+07	5.01806e+07	8.7097e+07	58.6278	57.6146	1.01314
	Yemen	674595	496355	2.28197e+07	2.9562	2.17512	0.781081
EUROPE	Albania	295953	303968	3.14413e+06	9.41287	9.66781	0.254938
	Belgium	2.34467e+06	2.37484e+06	1.0578e+07	22.1655	22.4507	0.285193
	Bosnia and Herzegovina	874.94	482.069	3.76836e+06	0.0232181	0.0127926	0.0104255
	Bulgaria	51647.9	87443.3	7.59403e+06	0.680112	1.15147	0.471362
	Croatia	129225	96295.4	4.42546e+06	2.92005	2.17594	0.744104
	Denmark	1.4059e+06	1.35185e+06	5.42896e+06	25.8964	24.9007	0.995621
	Estonia	172782	143963	1.34088e+06	12.8857	10.7365	2.14922
	Faroe Islands	7687.35	4666.61	49814.3	15.432	9.368	6.064
	Finland	258473	211746	5.29778e+06	4.87888	3.99688	0.882005
	France	2.82795e+06	2.50161e+06	6.19158e+07	4.56741	4.04034	0.527069
	Germany	4.24809e+06	4.41771e+06	8.21522e+07	5.171	5.37747	0.206466
	Gibraltar	17075.3	14813.6	30928.2	55.2097	47.8968	7.3129
	Greece	879138	625910	1.11132e+07	7.91075	5.63212	2.27863
	Iceland	94413.6	38151	319162	29.5818	11.9535	17.6283
	Ireland	387778	374613	4.45819e+06	8.6981	8.40281	0.295293
	Isle of Man	9001	7612.75	78878.3	11.4112	9.65125	1.76
	Italy	5.95635e+06	4.90704e+06	5.93443e+07	10.0369	8.26876	1.76818
	Latvia	796016	726348	2.26111e+06	35.2046	32.1235	3.08112
	Lithuania	208852	133964	3.29081e+06	6.34654	4.07084	2.2757
	Malta	25774.9	25313.2	407140	6.33073	6.21732	0.113415
	Montenegro	7752.55	5755.59	624112	1.24217	0.922204	0.319968
	Netherlands	1.23153e+07	1.22168e+07	1.65289e+07	74.5079	73.9116	0.596289
	Norway	378932	315936	4.75002e+06	7.97749	6.65125	1.32624
	Poland	959826	876407	3.79939e+07	2.52626	2.3067	0.219559
	Portugal	366132	457079	1.06787e+07	3.42862	4.28029	0.851668
	Republic of Moldova	78871.9	73002.1	3.6524e+06	2.15945	1.99874	0.16071
	Romania	327302	569797	2.13022e+07	1.53647	2.67483	1.13836
	Russian Federation	2.98802e+06	2.82475e+06	1.40713e+08	2.12349	2.00746	0.116032
	Slovenia	38196.1	18620.7	2.01393e+06	1.89659	0.924593	0.972
	Spain	1.93251e+06	2.75999e+06	4.42432e+07	4.36792	6.23821	1.87029
	Sweden	765937	583320	9.15263e+06	8.36849	6.37325	1.99524
	United Kingdom	6.4862e+06	5.75947e+06	6.11607e+07	10.6052	9.41695	1.18823
	Ukraine	1.02313e+06	1.08092e+06	4.60174e+07	2.22336	2.34893	0.12557
OCEANIA	American Samoa	1673.41	1893.95	66742.8	2.50725	2.83768	0.330435
	Australia	2.42036e+06	1.83975e+06	2.07725e+07	11.6517	8.85664	2.79509
	Cook Islands	3776.94	5681.61	19646	19.225	28.92	9.695
	Fiji	182188	88200	838682	21.7232	10.5165	11.2067
	French Polynesia	108887	30762.5	265497	41.0125	11.5868	29.4257
	Guam	12943.8	8182.3	175377	7.38056	4.66556	2.715
	Kiribati	20654.3	40351.4	96891.3	21.317	41.646	20.329
	Marshall Islands	4644.34	10147.6	62055.8	7.48413	16.3524	8.86825
	Micronesia (Federated States of)	13994.3	17314.5	110340	12.6829	15.6919	3.00901
	Nauru	5770.94	3194.25	9944.75	58.03	32.12	25.91
	New Caledonia	43868.5	53507.5	245789	17.848	21.7697	3.92165
	New Zealand	600022	19499.9	4.20928e+06	14.2547	0.463258	13.7915
	Niue	127.89	44.3916	1056.94	12.1	4.2	7.9
	Northern Mariana Islands	18220.4	19284.5	91622.5	19.8864	21.0477	1.16136
	Palau	5721.44	6771.59	20765.7	27.5524	32.6095	5.05714
	Papua New Guinea	387273	142120	6.5707e+06	5.89393	2.16294	3.731
	Samoa	70909.7	147762	177883	39.8631	83.067	43.2039
	Solomon Islands	184965	64348.9	507661	36.4347	12.6756	23.7591
	Tokelau	335.479	95.4115	1025.93	32.7	9.3	23.4
	Tonga	58189.6	28873	102737	56.6394	28.1038	28.5356
	Tuvalu	631.542	3489.89	9945.55	6.35	35.09	28.74
	Vanuatu	22105.7	6499.65	233862	9.45244	2.77927	6.67317
	Wallis and Futuna	1469.52	8300.1	15296.9	9.60667	54.26	44.6533
